# Supplementary material for: Follicular Fluid Proteomic Analysis of Women Undergoing Assisted Reproduction Suggests That Apolipoprotein A1 Is a Potential Fertility Marker
Source: Int J Mol Sci. 2023 Dec 29;25(1):486. doi: 10.3390/ijms25010486 (PMC10778837; doi:10.3390/ijms25010486)
Supplement: Supplementary file 1 [file ijms-25-00486-s001.zip]

Archive with 1 entries (1 files):
- ijms-2766712-supplementary.pdf
